# Supplementary material for: Spatial transcriptomics technology in cancer research
Source: Front Oncol. 2022 Oct 13;12:1019111. doi: 10.3389/fonc.2022.1019111 (PMC9606570; doi:10.3389/fonc.2022.1019111)
Supplement: Supplementary file 1 [file Table_1.xlsx]

## Sheet: Supp T1
Supplementary Table 1. The bioinformatic tools designed for ST data analysis
Image registration and alignment
Method	Programming language	Source	DOI of the original paper
st_gridnet	python	https://github.com/flatironinstitute/st_gridnet	10.1093/bioinformatics/btab447
STUtility	R	https://github.com/jbergenstrahle/STUtility	10.1186/s12864-020-06832-3
eggplant	python	https://github.com/almaan/eggplant	10.1101/2021.11.11.468178
Tangram	python	https://github.com/broadinstitute/Tangram	10.1038/s41592-021-01264-7
Cell segmentation
JSTA	python	https://github.com/wollmanlab/JSTA	10.15252/msb.202010108
SSAM	python	https://github.com/HiDiHlabs/ssam	10.1038/s41467-021-23807-4
PoSTcode	python	https://github.com/gerstung-lab/postcode	10.1101/2021.10.12.464086
Baysor	python	https://github.com/kharchenkolab/Baysor	10.1038/s41587-021-01044-w
Sparcle	python	https://github.com/sandhya212/Sparcle_for_spot_reassignments	10.1093/bioadv/vbac048
Cellpose	python	https://github.com/MouseLand/cellpose	10.1038/s41592-020-01018-x
SpotClean	R	https://github.com/zijianni/SpotClean	10.1038/s41467-022-30587-y
Clustering
ClusterMap	MATLAB/python	https://github.com/xgaoo/ClusterMap	10.1038/s41467-021-26044-x
STAGATE	python	https://github.com/zhanglabtools/STAGATE	10.1038/s41467-022-29439-6
SpatialPCA	R	http://lulushang.org/docs/Projects/SpatialPCA	10.1101/2022.01.19.476966
BayesSpace	R	https://github.com/edward130603/BayesSpace	10.1038/s41587-021-00935-2
stlearn	python	https://stlearn.readthedocs.io/en/latest/	10.1101/2020.05.31.125658
SpaGCN	python	https://github.com/jianhuupenn/SpaGCN	10.1038/s41592-021-01255-8
SEDR	R/python	https://github.com/HzFu/SEDR	10.1101/2021.06.15.448542
SC-MEB	R	https://github.com/Shufeyangyi2015310117/SC.MEB	10.1093/bib/bbab466
FICT	python	https://github.com/haotianteng/FICT	10.1093/bioinformatics/btab704
SpatialCPie	R	https://github.com/jbergenstrahle/SpatialCPie	10.1186/s12859-020-3489-7
DR-SC	R	https://github.com/feiyoung/DR-SC.Analysis	10.1093/nar/gkac219
CCST	python	https://github.com/xiaoyeye/CCST	10.21203/rs.3.rs-990495/v1
Seurat	R	https://satijalab.org/seurat/	10.1016/j.cell.2021.04.048
SPRUCE	R	https://github.com/carter-allen/spruce	10.1101/2021.06.23.449615
LANTSA	python	https://github.com/zccqq/LANTSA	10.1101/2022.03.13.484116
SpaRTaCo	R	https://github.com/andreasottosanti/spartaco	10.48550/arXiv.2110.04872
Stardust	R	https://github.com/InfOmics/stardust/	10.1093/gigascience/giac075
MAPLE	R	https://github.com/carter-allen/maple	10.1101/2022.02.28.482296
BASS	R	https://github.com/zhengli09/BASS	10.1186/s13059-022-02734-7
Detection of spatially variable genes
SpaGCN	python	https://github.com/jianhuupenn/SpaGCN	10.1038/s41592-021-01255-8
SPARK-X	R	https://github.com/xzhoulab/SPARK	10.1186/s13059-021-02404-0
RCTD	R	https://github.com/dmcable/spacexr	10.1038/s41587-021-00830-w
SPARK	R	https://github.com/xzhoulab/SPARK	10.1038/s41592-019-0701-7
STAGATE	python	https://github.com/zhanglabtools/STAGATE	10.1038/s41467-022-29439-6
SpatialDE	python	https://github.com/Teichlab/SpatialDE	10.1038/nmeth.4636
SOMDE	python	https://github.com/WhirlFirst/somde	10.1093/bioinformatics/btab471
trendsceek	R	https://github.com/edsgard/trendsceek	10.1038/nmeth.4634
SpatialDE2	python	https://github.com/PMBio/SpatialDE	10.1101/2021.10.27.466045
SPIRAL	online tool	https://github.com/hadasbi/SPIRAL.web.tool	10.1101/2022.05.24.493189
sepal	python	https://github.com/almaan/sepal	10.1093/bioinformatics/btab164
C-SIDE	R	https://github.com/dmcable/spacexr	10.1101/2021.12.26.474183
CoSTA	python	https://github.com/rpmccordlab/CoSTA	10.1186/s12859-021-04314-1
CellContact	R	https://github.com/hkim240/CellContact	10.1101/2022.02.16.480673
GLISS	python	https://github.com/junjiezhujason/gliss	10.1101/2020.08.12.248971
LIGER	R	https://github.com/MacoskoLab/liger	10.1016/j.cell.2019.05.006
iSpatial	R	https://github.com/YiZhang-lab/iSpatial	10.1126/sciadv.abq0990
Deconvolution and cell composition inference
SpatialDWLS	R	https://github.com/RubD/Giotto	10.1186/s13059-021-02362-7
Seurat	R	https://satijalab.org/seurat/	10.1016/j.cell.2021.04.048
SPOTlight	R	https://github.com/MarcElosua/SPOTlight	10.1093/nar/gkab043
DSTG	python	https://github.com/Su-informatics-lab/DSTG	10.1093/bib/bbaa414
CARD	R	https://yingma0107.github.io/CARD/	10.1038/s41587-022-01273-7
DestVI	python	https://github.com/YosefLab/scvi-tools	10.1038/s41587-022-01272-8
RCTD	R	https://github.com/dmcable/spacexr	10.1038/s41587-021-00830-w
MuSiC	R	https://github.com/xuranw/MuSiC	10.1038/s41467-018-08023-x
pciSeq	MATLAB	https://github.com/acycliq/cell_call (cell calling) https://github.com/kdharris101/iss (cell typing)	10.1038/s41592-019-0631-4
SpatialDecon	R	https://github.com/Nanostring-Biostats/SpatialDecon	10.1038/s41467-022-28020-5
GIST	R	https://github.com/asifzubair/GIST	10.1093/nar/gkac320
cell2location	python	https://github.com/BayraktarLab/cell2location/	10.1038/s41587-021-01139-4
Celloscope	python	https://github.com/szczurek-lab/Celloscope	10.1101/2022.05.24.493193
spSeudoMap	python/R	https://github.com/bsungwoo/spSeudoMap	10.1101/2022.05.09.491104
LANTSA	python	https://github.com/zccqq/LANTSA	10.1101/2022.03.13.484116
Stdeconvolve	R	https://github.com/JEFworks-Lab/STdeconvolve	10.1038/s41467-022-30033-z
Spatial-ID	python	https://github.com/TencentAILabHealthcare/spatialID	10.1101/2022.05.26.493527
CellDART	pyton	https://github.com/mexchy1000/CellDART	10.1093/nar/gkac084
Cellular-interaction inference
GCNG	python	https://github.com/xiaoyeye/GCNG	10.1186/s13059-020-02214-w
CellphoneDB	R	https://github.com/Ventolab/CellphoneDB	10.1038/s41586-022-04918-4
SpaOTsc	python	https://github.com/zcang/SpaOTsc	10.1038/s41467-020-15968-5
SVCA	python/R	https://github.com/damienArnol/svca	10.1016/j.celrep.2019.08.077
NICHES	R	https://github.com/msraredon/NICHES	10.1101/2022.01.23.477401
DeepLinc	python	https://github.com/xryanglab/DeepLinc	10.1186/s13059-022-02692-0
SpaceMarkers	R	https://www.github.com/FertigLab/SpaceMarkers	10.1101/2022.06.02.490672
NicheNet	R	https://github.com/saeyslab/nichenetr	10.1038/s41592-019-0667-5
Reconstruction of 3D structure
STRIDE	python	https://github.com/wanglabtongji/STRIDE	10.1093/nar/gkac150
STAGATE	python	https://github.com/zhanglabtools/STAGATE	10.1038/s41467-022-29439-6
ClusterMap	MATLAB/python	https://github.com/xgaoo/ClusterMap	10.1038/s41467-021-26044-x
PASTE	python	https://github.com/raphael-group/paste	10.1038/s41592-022-01459-6
STIM	java	https://github.com/PreibischLab/STIM	10.1101/2021.12.07.471629
Visulization
spatialGE	R	https://github.com/FridleyLab/spatialGE	10.1093/bioinformatics/btac145
Cellxgene VIP	python/R	https://github.com/interactivereport/cellxgene_VIP	10.1101/2020.08.28.270652
STIM	java	https://github.com/PreibischLab/STIM	10.1101/2021.12.07.471629
VistoSeg	MATLAB	http://research.libd.org/VistoSeg/	10.1101/2021.08.04.452489
AtlasXbrowser	python	https://github.com/atlasxomics/AtlasXbrowser	10.1101/2022.05.11.491526
ST viewer	R	https://github.com/SpatialTranscriptomicsResearch/st_viewer	10.1093/bioinformatics/bty714
Trajectory inference
stlearn	python	https://stlearn.readthedocs.io/en/latest/	10.1101/2020.05.31.125658
STAGATE	python	https://github.com/zhanglabtools/STAGATE	10.1038/s41467-022-29439-6
SPATA	R	https://themilolab.github.io/SPATA/	10.1101/2020.10.20.346544
SpatialPCA	R	http://lulushang.org/docs/Projects/SpatialPCA	10.1101/2022.01.19.476966
Copy number and clonal evolution analysis
STARCH	python	https://github.com/raphael-group/STARCH	10.1088/1478-3975/abbe99
SpatialInferCNV	R	https://github.com/aerickso/SpatialInferCNV	10.1038/s41586-022-05023-2
Data integration with scRNA-seq
Tangram	python	https://github.com/broadinstitute/Tangram	10.1038/s41592-021-01264-7
Seurat	R	https://satijalab.org/seurat/	10.1016/j.cell.2021.04.048
gimVI	python	https://github.com/scverse/scvi-tools	10.48550/arXiv.1905.02269
SpaGE	python	https://github.com/tabdelaal/SpaGE	10.1093/nar/gkaa740
smfishhmrf-py	Python	https://bitbucket.org/qzhudfci/smfishhmrf-py	10.1038/nbt.4260
SpaOTsc	python	https://github.com/zcang/SpaOTsc	10.1038/s41467-020-15968-5
novoSpaRc	python	https://github.com/rajewsky-lab/novosparc	10.1038/s41586-019-1773-3
LIGER	R	https://github.com/welch-lab/liger	10.1016/j.cell.2019.05.006
stPlus	python	https://github.com/xy-chen16/stPlus	10.1093/bioinformatics/btab298
iSpatial	R	https://github.com/YiZhang-lab/iSpatial	10.1126/sciadv.abq0990
Multimodal integration
MUSE	python	https://github.com/AltschulerWu-Lab/MUSE	10.1038/s41587-022-01251-z
MEFISTO	R	https://github.com/bioFAM/MOFA2	10.1038/s41592-021-01343-9
XFuse	python	https://github.com/ludvb/xfuse	10.1038/s41587-021-01075-3
LIGER	R	https://github.com/welch-lab/liger	10.1016/j.cell.2019.05.006
Seurat	R	https://satijalab.org/seurat/	10.1016/j.cell.2021.04.048
